# Supplementary material for: Newly Established Genetic System for Functional Analysis of MetSV
Source: Int J Mol Sci. 2023 Jul 6;24(13):11163. doi: 10.3390/ijms241311163 (PMC10342651; doi:10.3390/ijms241311163)
Supplement: Supplementary file 1 [file ijms-24-11163-s001.zip]

Archive with 8 entries (8 files):
- File_S1.pdf
- __MACOSX/._File_S1.pdf
- Table_S1.xlsx
- __MACOSX/._Table_S1.xlsx
- Table_S2.xlsx
- __MACOSX/._Table_S2.xlsx
- Table_S3.xlsx
- __MACOSX/._Table_S3.xlsx
