# Supplementary material for: Newly Established Genetic System for Functional Analysis of MetSV
Source: Int J Mol Sci. 2023 Jul 6;24(13):11163. doi: 10.3390/ijms241311163 (PMC10342651; doi:10.3390/ijms241311163)
Supplement: Supplementary file 1 [file ijms-24-11163-s001.zip › Table_S1.xlsx]

## Sheet: Tabelle1
Table_S1: Updated gene predictions of MetSV reference (MF186604.1). Darker filled rows highlights strong differences between the two annotations.
Name	Locus ID	locations (old)	locations (new)	products (new)	amino acid sequence length (new)	amino acid sequence (new)
MetSVORF01	ATB56171.1	295 - 465	295 - 465	hypothetical protein	56	MIHITGDKFTLWNLINAQNARYDLHRNRKDPETEAALLLMSRCRLKHERAGEEARQ
MetSVORF02	ATB56172.1	608 - 733	608 - 733	hypothetical protein	41	MFNSITNKIYSLMTRFNTFLNTPLWEDDLTKCNEKEQEADY
MetSVORF03	ATB56173.1	733 - 876	733 - 876	hypothetical protein	47	MVVCPICKHEGNKIEIIDLNECSYEKHFICNKCGHIIESQTWRRELW
MetSVORF04	ATB56174.1	903 - 1025	870 - 1025	hypothetical protein	51	VVDCPICKTKMMFTGKYEVNRGKSSHLLFKCPNCMTKKELVERTLSSFGRC
MetSVORF05	ATB56175.1	1167 - 1445	1167 - 1445	hypothetical protein	92	MDCSLRITNYSLSFFKDRTGISINVTLSDGSTGTLQRNVNKFNVMQGKKCLCRMGYTHPDFKLVWGLYDMRNEKVQQYREAIRYGKGKSFII
MetSVORF06	ATB56176.1	1417 - 2151	1417 - 2151	putative DNA-binding protein	244	MVKGKALSFNQKMDAFLKLAKANPDKSYNQLEKIAKERGYSFRRQQMQEALRLFKSKPTIQEAKQAHSRVRTEKIKAILKKSRTIKKPTIRTQSYENGIKYSRVMMPIVNVEQPQQIEEALPAAKRSTLAGIKYGENKKKKIKKAGKELLQLQYVLYGWVDIYRYDDDATDSEEIEGDDEAGGEKIFSGLINSNQYLDFMFPKPEDLANKMIESWLQNFFKIIQSLNGYFKIRYFQTYVSTWME
MetSVORF07	ATB56177.1	2313 - 3392	2325 - 3392	putative type B DNA polymerase subunit 1	355	MLGFEGYSFYAHNSEYDLSGLLENIISSLNYPDDKILYSGSNLISLSKCVRKEKNGKKADKKYYVTFLDSMNDFKTSLEALGEAIGLKKLKTIAEYETMEANSINIHYCKRDCDILEKALNIFFDVLRRYGVKPRVTIAGNALALFRTAFLKQDFKVNVELDNKFHLSYYGGRTEAFDNYSFEGQCYDFNSLYPSVMQKQYRYPNPQMLRKGEGLEVLLALLNNPRYEGVAKVRVKCDMNIPLLPYKQAGKLYFPTSKTGTMEGYYNFPELREALNSGYEILEAGEIIYSVGMPSPFGEYVEKLYQLRQAYKAEGSCLELFVKYLLNSLYGKFGQQDEKGIWERFRNKGKTGSGF
MetSVORF08	ATB56178.1	3728 - 3967	3442 - 4002	putative type B DNA polymerase subunit 2	186	VTGNVVKTRSSHTCFCWCSYVTSYARVKLFRAFKALNFEVAYCDTDSIFTNSKIESSKELGELKEEYRYKEGHFIKAKHYGIVKYGKFEGEGFITYDKSVKIKGVRGATDENASEQTLKKVFKNKETLGNRRINPDTGKLYRAGEPITINKKISLLDEKRKWKDGKSEPYDVEELKLNLNLIEVKI
MetSVORF09	ATB56179.1	3999 - 4187	3999 - 4187	hypothetical protein	62	MIKQDIENLIKLKEEYIKESKETIERHTRAMMREQEYIQEEKARLLELVFDYRELKKILENL
MetSVORF10	ATB56180.1	4344 - 4697	4344 - 4697	putative transcription factor	117	MSKTSDVIELLESGENDTAKIKEQTGASESLITRCRNRLEKQKYRVPKQEEAKEEEEEEPTDEEIDGIITKIKVKPEEKYLTKEKQVKEENYRCTGCGHRWKASEMPVFCPGCGAEF
MetSVORF11	ATB56181.1	4679 - 4822	4697 - 4822	hypothetical protein	41	MVPLIIFTREEKTALIFNEKTVKTYHFDQTIRFRVRYKVKT
MetSVORF12	ATB56182.1	4819 - 4944	4819 - 4944	hypothetical protein	41	MKGIIEARIEINGKQVKIFYPDSLYWFEIEQYFKNKNGDDD
MetSVORF23		-	4944 - 5282	hypothetical protein	112	MKELPIDELLSALDKPTTGDNLTALMEAIGKADQFLQQCEKLMNRFDSMGLKPLLVRGMGVKLGIDAESPLKSEKPVFKSPTHQKYFEGINNLSEEELLKIMEGGKDAGAKS
MetSVORF13	ATB56183.1	5263 - 5871	5263 - 5871	putative ATPase	202	MQEQSLKITEQATVKNATQRTISIIGGKGAGKTTLIKMLLDQSKRVLCLDPLNVIDGEIDAYRIPIRKTDDEKRIKGIAKLINKAISENKNVVVYFNEMLREEITEKCDWLFPALTFRNGYVFFDEVHEFTPHFTGSKEIHRFIRHCRNRNIGVVMSTQRPASVDTGVIGLTDYLVLFRVTWKNDVEAVKELLKYRIADKEK
MetSVORF14	ATB56184.1	6007 - 6108	-	-	-	-
MetSVORF15	ATB56185.1	6020 - 6328	6020 - 6328	putative small capsid protein	102	MVDLVPKKAVTFESGSLWDSFAIGAVKAIEERAMIPVVGNGSLKSAVAKGAAGVVIQSAIKGKTGKIIGSAFAIDAVEDAVQALIVPIIDGGSDTGGNIDNW
MetSVORF16	ATB56186.1	6403 - 6843	6403 - 6843	putative major capsid protein	146	MAATDAGDIRIVKTDASETVRQVLYETGSEIAVLGGSDPRLAPIVPMSQATLREDDKILVEYKTGTASQITGTSCSARIPIRRKNVRTGNVAESFLRSSDVFARGVTAIAANGWVTIGSYTVPAQEEIRLGQSIAENSRLYFNLVE
MetSVORF24	-	-	6858 - 7010	hypothetical protein	50	MPSNFDRDIKGVPIFRMDNRKGIRRALTLTSSADNETGVNSAKANRYGHQ
MetSVORF17	ATB56187.1	7024 - 7191	7024 - 7191	hypothetical protein	55	MFEEALFEPFLNSSFSIVVCIYLLYERSKFNEKIAVCLESVSLTLKDIKDDLKNK
MetSVORF18	ATB56188.1	7202 - 7522	7202 - 7522	hypothetical protein	106	MVLPLLPAIAGVAGGALASNALTKKGSSTTTTTNTTTTDSRSYSIQYPTYQVQIDSPLASQTTKKEARSEASAIPTIETGGGMDLSQLIPVALIIGGAVIIKEVIK
MetSVORF19	ATB56189.1	7519 - 7791	7519 - 7791	hypothetical protein	90	MKIPVNTVIKLVRPNIDRAYLAIQNMDNTATNLLFILPEQSEPETFIKSGFCIRGYGLFELQDCKSRKQKGEFYAYTTAPAGIDVRVLEL
MetSVORF20	ATB56190.1	7804 - 8547	7804 - 8547	hypothetical protein	247	MSIISGIAGLTSSEVLALINRGGEEGTAGLYACKTILNEHRRVCTKEYHLVGKYLDGADNPDVWFPIPGGGGGTVVYDNRFLTLTSGTLAGSSATRCVIDQTKFPINGNFLEVTCKIGSVVNGAGGQRIACFGFAPAFNSLPISNRALFLRSGNVWYCAYASQAVAVSSLPLGRNLQSGDICTVRLDRQEGSSNIDIVRFYVNGQKQYETTNIPAENCYTGIGVFTDADTTTAMSIAIDYFGVKFVP
MetSVORF21	ATB56191.1	8560 - 9393	8560 - 9393	hypothetical protein	277	MDRKSKAIIGVGVIAAAYLYMSGSKTEDVGSGGNFGGLGGGGTLEGFEGVTDSGTPYNISFPAVDPSPIIKMINDPVISGSNEVIKTNPEIPIDTTTKKSALTSSTPKETDGSLSSSLAQVFGTESQKTNDRGDYYATSAGGGAGAIKGKSIGETVIGFLTDSYKESKTAASKLPTGASTSTQYTLPSNVGDLLKADQTKKASMQEAINQTKIGAYTPVSDPLQALKDSGIVKSSSGSSNSLTTPKKTVSSSSSSSRIKRQGGSGTGESRVKIVKKN
MetSVORF22	ATB56192.1	9409 - 10413	9409 - 10413	putative envelope protein	334	MSKNLPSIYYVYANKTYEEEIKAYLIENFSAVGQLNISNSSGCGFKIESYDIGDLRRLDAWLEGCEGWIQSTRRNEFNELETNLFDLDKYVPGCDRRLSTDSLKLLNFTANAFKGKIALRTISFLGSAVPGSYNIRMGSDNIKGSVPANASATDNRLYLKTLKDTDEFELSVNDCTLSGVIVEMKGRVTTNWTCSNPLPTDTPIPNCFDGDIETTYEELPYDNYPRMVINCPDRPFVRRFSFRLYIDGTSGDTFKFTNVGCYAFDAQTGKTYDYSDQLIGIHALAENFFSSFYINVNQRVTQLRFTMDSVEHPYPAKPSPEPKIRIYQIITAIE
