# Supplementary material for: Newly Established Genetic System for Functional Analysis of MetSV
Source: Int J Mol Sci. 2023 Jul 6;24(13):11163. doi: 10.3390/ijms241311163 (PMC10342651; doi:10.3390/ijms241311163)
Supplement: Supplementary file 1 [file ijms-24-11163-s001.zip › Table_S2.xlsx]

## Sheet: Tabelle1
Table_S2: snippy outputs of the three MetSV insert variants.
Plasmid	reference	POS	TYPE	REF	ALT	EVIDENCE
pRS1626	MF186604.1	59	snp	G	A	A:349 G:0
pRS1626	MF186604.1	881	snp	T	A	A:487 T:2
pRS1626	MF186604.1	970	snp	G	A	A:631 G:1
pRS1626	MF186604.1	1049	ins	G	GT	GT:426 G:52
pRS1626	MF186604.1	1301	snp	G	C	C:124 G:0
pRS1626	MF186604.1	1359	snp	T	C	C:440 T:0
pRS1626	MF186604.1	1924	snp	A	G	G:491 A:1
pRS1626	MF186604.1	2115	snp	T	G	G:330 T:3
pRS1626	MF186604.1	3065	snp	G	C	C:427 G:8
pRS1626	MF186604.1	4700	snp	G	C	C:466 G:0
pRS1626	MF186604.1	5054	snp	G	C	C:463 G:0
pRS1626	MF186604.1	6223	snp	T	C	C:455 T:25
pRS1626	MF186604.1	6729	snp	T	C	C:521 T:0
pRS1626	MF186604.1	7685	snp	A	G	G:346 A:0
pRS1626	MF186604.1	7928	snp	G	C	C:357 G:1
pRS1626	MF186604.1	7979	snp	A	T	T:518 A:0
pRS1626	MF186604.1	8623	snp	T	A	A:549 T:3
pRS1626	MF186604.1	8969	snp	C	T	T:310 C:57
pRS1626	MF186604.1	9945	snp	N	T	T:612 N:0
pRS1626	MF186604.1	10184	snp	T	A	A:748 T:7
pRS1626	MF186604.1	10518	snp	C	A	A:312 C:0
pRS1626	MF186604.1	10525	snp	C	T	T:286 C:0
pRS1782	MF186604.1	1049	ins	G	GT	GT:511 G:60
pRS1782	MF186604.1	3515	snp	C	G	G:808 C:2
pRS1782	MF186604.1	3552	snp	T	A	A:575 T:6
pRS1782	MF186604.1	3795	snp	T	C	C:543 T:1
pRS1782	MF186604.1	6223	snp	T	C	C:586 T:6
pRS1782	MF186604.1	7685	snp	A	G	G:463 A:1
pRS1782	MF186604.1	7836	snp	C	A	A:726 C:1
pRS1782	MF186604.1	7928	snp	G	C	C:516 G:2
pRS1782	MF186604.1	8758	snp	T	A	A:685 T:3
pRS1782	MF186604.1	9201	snp	C	T	T:583 C:3
pRS1782	MF186604.1	9397	snp	G	A	A:732 G:3
pRS1782	MF186604.1	9945	snp	N	T	T:731 N:0
pRS1782	MF186604.1	10158	snp	A	G	G:388 A:8
pRS1782	MF186604.1	10184	snp	T	A	A:880 T:8
pRS1782	MF186604.1	10518	snp	C	A	A:375 C:0
pRS1782	MF186604.1	10525	snp	C	T	T:395 C:2
pRS1783	MF186604.1	1049	ins	G	GT	GT:503 G:86
pRS1783	MF186604.1	3509	snp	G	C	C:690 G:1
pRS1783	MF186604.1	6223	snp	T	C	C:627 T:41
pRS1783	MF186604.1	7685	snp	A	G	G:436 A:1
pRS1783	MF186604.1	7928	snp	G	C	C:476 G:2
pRS1783	MF186604.1	7979	snp	A	T	T:663 A:0
pRS1783	MF186604.1	8623	snp	T	A	A:632 T:4
pRS1783	MF186604.1	8969	snp	C	T	T:361 C:61
pRS1783	MF186604.1	9396	snp	C	T	T:144 C:7
pRS1783	MF186604.1	9945	snp	N	C	C:613 N:0
pRS1783	MF186604.1	10158	snp	A	G	G:344 A:6
pRS1783	MF186604.1	10184	snp	T	A	A:834 T:10
pRS1783	MF186604.1	10398	snp	A	G	G:208 A:1
pRS1783	MF186604.1	10435	del	CT	C	C:379 CT:35
pRS1783	MF186604.1	10518	snp	C	A	A:346 C:3
pRS1783	MF186604.1	10525	snp	C	T	T:267 C:0
