# Supplementary material for: Newly Established Genetic System for Functional Analysis of MetSV
Source: Int J Mol Sci. 2023 Jul 6;24(13):11163. doi: 10.3390/ijms241311163 (PMC10342651; doi:10.3390/ijms241311163)
Supplement: Supplementary file 1 [file ijms-24-11163-s001.zip › Table_S3.xlsx]

## Sheet: Tabelle1
Table S3. Differences in gene predictions and SNP/INDEL mutations of the generated MetSV insert variants. Highlighted genes were lacking any mutations across all designed MetSV variants in comparison to the updated annotation of the MetSV reference genome (MF186604.1).
ORF_id	MF186604.1	pRS1626		pRS1782		pRS1783		relevance
	orf	orf	SNPs/INDELs	orf	SNPs/INDELs	orf	SNPs/INDELs
MetSVORF01	295 - 465	295 - 465	-	295 - 465	-	295 - 465	-	X
MetSVORF02	608 - 733	608 - 733	-	608 - 733	-	608 - 733	-	X
MetSVORF03	733 - 876	733 - 876	-	733 - 876	-	733 - 876	-	X
MetSVORF04	870 - 1025	-	970	870 - 1025	-	870 - 1025	-
MetSVORF05	1167 - 1445	-	-	-	-	-	-
MetSVORF06	1417 - 2151	1417 - 1572	-	1417 - 1986	-	1417 - 1986	-
MetSVORF25	-	1557 - 1988	1924	-	-	-	-
MetSVORF07	2325 - 3392	2326 - 3369	3065	2324 - 4003	-	2324 - 3367	-
MetSVORF08	3442 - 4002	3444 - 4004	-	-	3515; 3552; 3795	3442 - 4002	3509
MetSVORF09	3999 - 4187	4001 - 4189	-	4000 - 4188	-	3999 - 4187	-	X
MetSVORF10	4344 - 4697	4345 - 4698	-	4344 - 4562	-	4344 - 4697	-
MetSVORF11	4697 - 4822	4698 - 4823	4700	-	-	4697 - 4822	-
MetSVORF12	4819 - 4944	4820 - 4945	-	4821 - 4946	-	4819 - 4944	-	X
MetSVORF23	4944 - 5282	4945 - 5283	5054	4946 - 5284	-	4944 - 5282	-
MetSVORF13	5263 - 5871	5264 - 5941	-	5265 - 5942	-	5263 - 5940	-
MetSVORF14	-	-	-	-	-	-	-
MetSVORF15	6020 - 6328	6024 - 6332	6223	6023 - 6331	6223	6021 - 6329	6223
MetSVORF16	6403 - 6843	6407 - 6847	6729	6406 - 6846	-	6404 - 6844	-
MetSVORF24	6858 - 7010	6862 - 7014	-	6861 - 7013	-	6859 - 7011	-	X
MetSVORF17	7024 - 7191	7028 - 7195	-	7027 - 7194	-	7025 - 7192	-	X
MetSVORF18	7202 - 7522	7206 - 7526	-	7205 - 7525	-	7203 - 7523	-	X
MetSVORF19	7519 - 7791	7523 - 7795	7685	7522 - 7794	7685	7520 - 7792	7685	X
MetSVORF20	7804 - 8547	7808 - 8551	7928; 7979	7807 - 8535	7836; 7928	7805 - 8032	7928; 7979
MetSVORF26	-	-	-	-	-	8137 - 8550	-
MetSVORF21	8560 - 9393	8564 - 9397	8623; 8969	8561 - 9394	8758; 9201	8563 - 9396	8623; 8969; 9396	X
MetSVORF22	9409 - 10413	9413 - 10417	9945; 10184	9410 - 10414	9945; 10158; 10184	9412 - 10416	9945; 10158; 10184; 10398	X
